# Supplementary material for: Splicing of erythroid transcription factor is associated with therapeutic response in myelodysplastic syndromes
Source: J Clin Invest. 2025 May 27;135(13):e189266. doi: 10.1172/JCI189266 (PMC12208544; doi:10.1172/JCI189266)
Supplement: Supplemental table 1 [file jci-135-189266-s137.xlsx]

## Sheet: genes_se_incLevDiffPosp1
Genes alternatively spliced in non-responders
EIF2S3
FAM49B
ADGRG3
CASP2
TNFRSF1B
PTP4A2
CLINT1
TMEM55B
STAU2
UBE2D3
GATA1
BOLA3
GOLGA4
RPLP1
IFT20
EIF3E
SYNGR2
NONO
RPRD1B
ADAM9
HNRNPD
CCNI
FCHO2
UROD
RNF19B
GNB2L1
CEACAM8
SRGN
TFRC
RPL24
CTD-3214H19.16
CTSG
ATG14
HERC1
USF2
