# Supplementary material for: Splicing of erythroid transcription factor is associated with therapeutic response in myelodysplastic syndromes
Source: J Clin Invest. 2025 May 27;135(13):e189266. doi: 10.1172/JCI189266 (PMC12208544; doi:10.1172/JCI189266)
Supplement: Supporting data values [file jci-135-189266-s138.xlsx]

## Sheet: 1C
	SMAD2 Low	SMAD2 High
	10.7	12.5
	6	14.2
	14	8.5
	9.9	12.2
	13.4	5.4
	9.1	10.5
	9.4	7.6
	8.5	11.3
	11	8.5
	9.6	9.6
	7.8	10.5
	10.7	9.8
	10.5	6.4
	8.3	6.4
	10.5	8.1
		10.5
	11.3	10.3
	9.5	11.5
	13.8	10.7
	7.1	12.5
	10.4	11.9
	12.6	9.9
	10.8	12.7
	9.1	7.4
	9.5	10.4
	12
	11.8	9.6
	10.9	7.5
	8.7	7.4
	13.1	9.5
	13.9	9.2
	9.3	9.5
	12	7.9
	13.4	7.9
	8.2	10.5
	10.2	13.2
	7.4	8.8
	9.6	10
	11.1	10.4
	9.8	8.6
	6.5	10.7
	9.6	8
	10.1	9.1
	7.5	10.7
	12.1	9.1
	9.1	10.7
	9.4
	8.6	6.6
	12.2	6.3
	11.9	9.3
	9.1	9.7
	9.5	11.5
	9.1	8.8
	12	9.9
	4.5	11.1
	9	9
	11.2	11
	11.8	8.3
	10.4	8.5
	9.3	8.6
	9.5	10.4
	14.2	9.9
	10.6	10.3
	8.8	11
	9.4
	7.8	10.7
	7.9	10.1
	12	8.3
	9.8	13.2
	13.1	9
	10.8	7.1
	9.3	9.4
	9.5	10
	6	8.7
	10.9	8.7
	9	10.2
	12	6.6
	8.6	9
	8.2	8.1
	9.4	8.4
	11	10
	8.8	9.4
	10.3	8.3
	12.2	10
	9.9	9.3
	9.7	8.7
	11.9	9.8
	10.8	10.8
	7.2	9
	10.1	9.9
	8.1	6.8
		8.8

## Sheet: 1D
		MDS																								control
	Activin A/B	1279.8	1134.4	2940.8	3646.8	1322.2	237	1396.7	217.1	2743.4	1578.4	1622.1	3792.2	533.2	35	369.3	287.6	1550.9	35.3	302.2	393.1	2270.6	0	3692.5		280.4	659.1	212.6	3304.2	332.2	38.4	1046.5
	GDF11	23.1	46.9	40.2	3.4	3.2	3.7	3	1.6	7.8	3.3	3.1	33.2	3.1	3.9	3	3.5	2.6	4.1	3	3	3.2	0	128.8		3.6	3	2.7	5.8	4.6	4.2	4.8

## Sheet: 2D
		AAVS Ctrl			AAVS GDF11			AAVS GDF11-Luspa
Pro-EB		100	100	100	106.985	96.1598	101	107.537	100	105
Ortho-EB		100	100	100	76.9939	93.109	87	88.1902	98.5577	87
Ploy-EB		100	100	100	76	83	73	120	130	89

## Sheet: 2E
GDF11		0.524091	0.579594	0.760288
GDF11-Luspa		0.72542	0.886717	0.885899

## Sheet: 2G
	BSA/BSA	GDF/BSA	GDF/Luspa25	GDF/Luspa75	GDF/Luspa125
	6.78118e+06	3.02672e+06	2256023	3.77596e+06	4.01553e+06
	4.18561e+06	2.43747e+06	1.01964e+06	3.76992e+06	2.57469e+06
	6.12138e+06	1.47754e+06	495266	3.20692e+06	3.09287e+06
	4.79825e+06	1.73373e+06	3.31708e+06	3.52126e+06	3.6265e+06
	5.31226e+06	1.32014e+06	2.48562e+06	2.84477e+06	2.66601e+06
	5.19662e+06	2.4105e+06	2.10035e+06	3.87116e+06	3.71348e+06
	4.47026e+06	3.38261e+06	3.10564e+06	4.25055e+06	4.27541e+06
	3848395	1.40616e+06	1.6412e+06	3.85026e+06	3.02863e+06
	4.14392e+06	3.16317e+06	1.25003e+06	3.73952e+06	4.08614e+06
	4.27609e+06	1.93755e+06	3.58242e+06	2.11652e+06	4.86513e+06
	1.49559e+06	2.55731e+06	3.44916e+06	3.28695e+06	2.89419e+06
	5.8548e+06	1.62221e+06	4519947	3.89745e+06	3.25875e+06
	5.8739e+06	1.83679e+06	2673571	1.57594e+06	4.46083e+06
	3.10111e+06	1.547e+06	3.98222e+06	3.0368e+06	2.95889e+06
	5.71636e+06	2.67629e+06	3.08867e+06	2.46808e+06	2.64932e+06
	5.4276e+06	2.66998e+06	4.32959e+06	2.03902e+06	2.82241e+06
	4.06116e+06	3.41482e+06	1.91296e+06	1.21939e+06	5.52776e+06
	4.22245e+06	1.88419e+06	5.46079e+06	4.40826e+06	3.89744e+06
	4.47749e+06	3.75016e+06	3.67253e+06	2.9157e+06	2.48359e+06
	3.74192e+06	4.06125e+06	3059976	4.30545e+06	6.07954e+06
	1.86395e+06	3.15749e+06	4.12281e+06	4.63155e+06	1.29028e+06
	3.16957e+06	1.35932e+06	4.98162e+06	2.47965e+06	3.26762e+06
	3.31524e+06	4.32101e+06	2.78006e+06	3.56315e+06	2.53019e+06
	2.5933e+06	1.50283e+06	1.55401e+06	2.40067e+06	1.62485e+06
	5.27677e+06	1.82777e+06	1.71261e+06	1.01777e+06	3.4726e+06
	4202100	1.92687e+06	2.65383e+06	1.97827e+06	2.63741e+06
	2.70166e+06	2.38172e+06	2.51085e+06	4.78361e+06	3.03152e+06
	4.24206e+06	2.13887e+06		5.7293e+06	3.08368e+06
	3.42647e+06	2.58639e+06		2.81919e+06	2.80523e+06
	3.71859e+06	1.37655e+06		1.82816e+06	5.67764e+06
	5.02793e+06	1.95318e+06		3.88981e+06	1.89937e+06
	2.91634e+06	3.66427e+06			2.66098e+06
	5.12716e+06	2.04396e+06			6.22818e+06
	5165926	2.70685e+06			3.14413e+06
	5.00663e+06	2085637			1.80302e+06
	5891180	2.11751e+06			3.24325e+06
	5.0327e+06	5.04875e+06			2.50903e+06
	3.84948e+06	4.39578e+06			2.91577e+06
		1.83146e+06			4.48038e+06
		1.56219e+06			2.92726e+06
		5.16042e+06			3.09692e+06
		927078			2.54326e+06
		1.49105e+06

## Sheet: 3I
		CD34+ d6 Ctrl			CD34+ d6 GDF11			CD34+ d6 GDF11-Luspa
		1	1	1	1.3	1.4	1.8	0.547472	0.971101	1.04147

## Sheet: 4B.1 RBC
	WT Luspatercept 10 mg/kg							WT PBS						G1s Luspatercept 10 mg/kg							G1s PBS
0	8.8	8.36	8.72	8.66	8.4	7.92		8.85	9.06	8.33	8.73	8.64		7.72	8.17	8.16	7.22	7.43	7.08		7.61	8.16	7.6	7.51	7.64
1	11.17	11.04	10.32	11.39	11.02	9.8		9.53	9.18	9.07	9.37	9.66		10	10.16	10.14	9.6	10.08	7.76		8.37	8.38	8.05	7.88	8.34
2	10.32	10.1	10	10.88	10.33	11.5		8.34	9.22	8.67	9.45	9.19		9.17	9.04	9.71	8.89	8.98	8.13		7.81	8.33	9.2	9.83	9.42
3	11.15	10.45	10.17	11	10.62	11.23		8.81	9.39	9.65	9.24	9.33		10.34	10.45	10.74	10.3	10.17	9.56		8.28	8.49	8.02	7.91	8.75
4	11.13	9.9	10.5	10.82	11.16	10.43		8.69	8.43	8.83	8.47	8.66			9.4	9.61	9.7	9.53	9.18		7.67	7.71	7.37	7.34	8
5	11.62	10.69	10.88	11.57	11.16	10.88		8.59	8.44	8.8	8.67	8.94		10.02	10.03	10.36	10.36	10.02	9.62		8.01	8.08	7.95	7.52	8.05
6	12.03	11.52	11.13	11.32	11.26	11.41		8.84	9.23	9.12	8.38	7.47		10.11	10.81	10.67	9.97	10.03	10.28		7.03	8.75	7.79	8.08	7.94
7	10.55	10.48	10.21	10.39	10.18	10.13		8.21	7.62	7.68	8.18	7.6		10.07	9.93	10.38	9.11	9.61	9.61		7.33	7.26	7.61	6.84	7.25
8	11.2	11.09	11.22	11.08	11.25	10.95		8.47	8.71	8.24	8.89	8.43		9.77	10.56	10.74	10.04	8.99	10.98		7.52	7.7	7.83

## Sheet: 4B.2 Hb
	WT Luspatercept 10 mg/kg							WT PBS						G1s Luspatercept 10 mg/kg							G1s PBS
0	12.9	12.1	12.8	12.7	12.8	11.6		13.1	12.9	12.1	12.9	12.4		11.2	12.1	12	10.8	10.9	10.4		11.3	11.7	11.2	11.3	11.1
1	15	15.1	14.1	14.9	15.3	13.5		12.9	12.5	12.6	12.5	13.3		13.7	13.5	13.3	13.4	13.3	11.1		12	12	11	11.3	11.4
2	14.1	14.1	13.7	14.8	14	15.6		10.9	12.5	11.8	12.2	12.8		12.3	12.1	12.5	11.6	12.6	11.1		10.7	11.5	12.3	13.8	12.9
3	15.2	14.9	14.4	15.2	14.9	15.4		12.7	13.2	14	13.2	13.1		13.5	13.6	13.7	13.7	13.3	12.9		12.1	12.4	11.7	11.7	12.1
4	15.8	14.1	13.8	14.6	14.3	13.8		11.7	11.7	12.1	11.5	11.8			12.3	12.5	12.1	12.2	11.9		10.5	10.8	10.2	10	10.6
5	15.7	15.1	14.8	15.6	15.6	15		12.2	12.6	13	12.6	13.2		13.6	13.3	13.3	13.3	12.9	13		11.9	11.9	11.8	11.1	12
6	15.7	15.5	15.1	15	14.9	15		12.3	13	13.1	11.9	10.3		13.3	13.8	13.8	12.8	13	13.3		9.9	12.9	11.5	11.7	10.8
7	14.8	15	14.8	15.1	14.5	14.4		12.9	11.4	11.6	12.3	12.1		14.1	13.6	13.8	12	12.7	13.1		11.3	11.1	11.5	10	10.7
8	15.1	14.4	15.3	14	15.1	14.5		11.3	12.2	11.6	11.6	11.8		12.7	13.3	12.8	12.7	10.7	13.5		10	10	10.4

## Sheet: 4B.3 HCT
	WT Luspatercept 10 mg/kg							WT PBS						G1s Luspatercept 10 mg/kg							G1s PBS
0	41.5	40	41.5	41.2	40.4	38		42.3	42.3	38.9	40.9	40.4		37.4	40.2	39.5	35.9	36.6	35.3		37.4	40.7	37.2	37.9	37.2
1	50.5	51.6	47.8	52.8	51.9	45.6		43.9	42.5	42.3	43.3	46.1		47.5	48.4	46.7	45.3	47.6	38.3		41.7	42.1	39.6	39.9	40.4
2	45.9	47.8	46	49.5	47.2	53		38.5	43	41	44.2	44		42.8	42.2	44.4	41.4	42.2	40.2		38	40.8	45.2	50.3	45.6
3	47.1	46.1	44.1	46.8	46.1	48.1		39.2	42.1	44.1	41.5	42.5		44.8	45.8	45.8	44.4	43.5	42.7		39.2	40.3	37.4	38	40
4	47.4	43.7	45.5	45.8	48.8	44.4		38.9	38.4	40.4	38.4	39.8			40.7	41	40.8	40.6	40.8		36	36.9	34.8	35.5	36.9
5	47.9	45.2	45.8	48.4	47.8	44.9		37.7	37.3	39.4	38.1	40.3		42.1	42.9	42.6	42.5	41.7	41.1		37	38	36.8	35.2	36.9
6	49.8	48.8	46.7	47.4	47.3	47.6		39.2	41.6	41.4	37.1	34		42.3	45.8	43.9	40.7	41.5	44.6		32.7	41.3	35.8	37.7	36
7	41.7	42.9	40.9	41	40.8	40		35.4	32.2	32.8	34.6	33.9		41	41.5	41.6	35.6	38.8	39.3		33.6	32.7	33.9	30.4	31.8
8	46	45.8	46.9	45.3	47.6	44.7		37.8	38.9	37.7	39.5	40		40.4	44.7	43.8	40.3	37.4	46.3		34.7	35.3	36.1

## Sheet: 4C
		PBS				RAP-536
BFU-E	WT	159	191	150	183	116	170	165	129
	G1s	113	139	136	115	98	177	168	156
		PBS						RAP-536
PreCFUe	WT	4.85	4.18	4.75	5.11	4.44		4.78	3.66	5.35	5.29	5.74	5.45
	G1s	1.34	2.34	1.32	1.96	1.65		1.79	1.79	1.77	1.52	1.77	2.33
		PBS						RAP-536
CFU and ProE	WT	56.7	55.7	52.4	54.3	52.4		37.8	44.5	49	46.2	49.2	49.8
	G1s	63.7	54.2	58.1	61.8	62.9		53.3	53.9	53.6	60.1	64.7	58.5
% live cells		PBS						RAP-536
	WT	67	67.5	64.6	64.1	64.5		53.4	61.7	75.7	74.9	71.8	71.6
	G1s	47.3	51.5	63.6	61.6	59.6		58.9	74.7	70.1	69.9	68.8	69.2

[truncated: 4 more sheets: 4D, 5E.2, 5E.3, S1B]
